# Supplementary material for: GT-Mamba: a Topology-Aware Graph-State space model for robust and interpretable epigenetic age prediction
Source: Bioinformatics. 2026 Jun 16;42(7):btag401. doi: 10.1093/bioinformatics/btag401 (PMC13394493; doi:10.1093/bioinformatics/btag401)
Supplement: btag401_Supplementary_Data [file btag401_supplementary_data.zip › Supplementary_Data.xlsx]

## Sheet: Table S3_CpG_Markers
CpG
cg22376706
cg18973515
cg26019680
cg27059819
cg09538452
cg19953406
cg16742703
cg19471655
cg03383006
cg25666210
cg06258834
cg26153045
cg00066153
cg06834434
cg12409361
cg05688616
cg04869122
cg07318313
cg17472052
cg04176254
cg07773060
cg00776558
cg02831955
cg15107641
cg21678312
cg24000873
cg00417165
cg23129573
cg18993701
cg15732230
cg13458609
cg17314888
cg09179347
cg08830672
cg20718816
cg09783874
cg01023696
cg07871059
cg07816392
cg27497839
cg16632868
cg18208742
cg14185922
cg07918341
cg01614020
cg17687962
cg19840066
cg17514701
cg21211585
cg23748737
cg26273150
cg03897712
cg07951417
cg19895164
cg15159060
cg00197313
cg26241993
cg22276896
cg00793088
cg05781767
cg10004179
cg06217862
cg16080876
cg10189135
cg01769243
cg08748948
cg26663716
cg12943155
cg08658371
cg04608146
cg21601845
cg22044892
cg03802461
cg00817377
cg15937958
cg03928182
cg16735682
cg00573606
cg22978087
cg27420123
cg06707544
cg13704548
cg08358624
cg13722619
cg27390496
cg22727581
cg16008327
cg02938303
cg10451772
cg27360098
cg14213160
cg17685019
cg12921961
cg06160898
cg07558287
cg17335494
cg16929104
cg08156531
cg23694248
cg24975222
cg03510159
cg01409709
cg04464946
cg01986605
cg01937819
cg21783004
cg05382012
cg03207391
cg25591469
cg19012170
cg26278699
cg14799008
cg25714069
cg03143742
cg15926671
cg06285333
cg14785479
cg26172504
cg15779716
cg24910675
cg24032666
cg21616047
cg04193901
cg16717122
cg12402251
cg22909609
cg23669043
cg04601137
cg18341969
cg14900246
cg02481642
cg06739520
cg06419846
cg24987259
cg08343644
cg08661007
cg26290632
cg01908954
cg16867657
cg10501210
cg06639320
cg24724428
cg04875128
cg21572722
cg24079702
cg08097417
cg07553761
cg20273670
cg07082267
cg23500537
cg02046143
cg11693709
cg00573770
cg04208403
cg08128734
cg03607117
cg08453194
cg14583999
cg06784991
cg17110586
cg07547549
cg00602811
cg22156456
cg11649376
cg18473521
cg11970349
cg07080372
cg12934382
cg04193015
cg12079303
cg17471102
cg16290275
cg00292135
cg11807280
cg23078123
cg19761273
cg22947000
cg17621438
cg22016779
cg20816447
cg11705975
cg07955995
cg26685941
cg16015712
cg09692396
cg17436656
cg23186333
cg15341124
cg09559780
cg03473532
cg23715749
cg00748589
cg14042143
cg00387658
cg01234420
cg22452230
cg23606718
cg07931844

## Sheet: Table S4_Gene_Comparisons
GT-Mamba	Horvath_2013	Hannum_2013	PhenoAge_2018
PAK6	CASKIN2	TTF2	FAM3C
ZNF423	FAM3C	SLC6A4	STC1
BSG	PATE	APOL2	SSRP1
CASS4	SSRP1	EPHX3	TTRAP
FAM123C	SLC22A13	STXBP5	PIWIL1
PRLHR	UBE2V1	Z82215.1	CSNK1E
GPR78	KIAA1840	IGSF9B	UBE4A
IGSF9B	RAPGEF1	THAP7	P53AIP1
AGRP	C1ORF91	TRIM45	KRTCAP3
NR2E3	ALDH3B1	ADM	LOC129531
MIR1247	SLC14A1	ZNF385C	CALD1
ELN	PRKG2	SIX1	CHRNA10
BCMO1	GEFT	RNF32	KLK10
IGDCC4	LOC124842	SMC4	RHOD
RNF32	RASSF4	ACSS3	MATN3
ADAMTSL5	ECGF1	TEAD1	CRB3
FUT3	NALP8	CHMP4C	MSC
ROBO1	FES	OTUD7A	C11ORF52
GRM2	MAPKAP1	ABHD14A	SCUBE1
GFAP	C8ORF40	SLC7A4	EPHB1
SCG3	CECR6	RPL29	CECR1
ACSS3	FLJ37970	CCDC102B	RASSF4
NFIA	RSPRY1	SFMBT1	ART4
SLC25A22	C19ORF30	PKM2	PSMA1
CSNK1D	ARHGEF18	ANKRD34C	C3ORF28
ZEB2	LOC161931	GPR62	TSC22D4
CC2D2A	PGLYRP2	SDHB	CAMKK1
LOC150381	KRT20	SCGN	PPP2R3A
OTUD7A	BBS5	ALDOA	PSEN1
CHGB	ZNF177	ELOVL2	MRPL22
RARG	MUC17	NRIP3	MAP3K10
CDCP1	MRPL38	RPA2	MGC16169
CALB1	CRADD	HPSE	CALB1
TRIM59	SCGN	PENK	CECR6
ACACA	ELAC2	SBF2	SLC7A11
CTSF	SYNE1	ZFAND1	CYP4F2
HOXC4	MCAM	CAPRIN2	MAPK8IP2
SLC12A5	FAM62C	ARHGEF33	GLDC
FSHB	E2F2	UBE2D2	C19ORF30
DIO3	HR	SELP	PRR7
MERTK	CDH1	POU4F2	IGSF4B
COL6A3	PRKG1	TMEM151A	CDSN
LTBP2	ENPP2	DNAJC7	ALDH1A3
GPR177	DSCR9	P2RX6	TLR9
ENG	FLJ40365	ATP13A2	RUNX2
SFMBT1	C8ORF31	EDARADD	PXMP4
PTPRR	TNP1	FAM123C	LMBR1
CXCL17	HOXB4	SCUBE2	EMX1
RASSF5	P11	MMP9	SCGN
GPR56	SNRPB2	SMPDL3B	AMDHD1
WISP2	PQLC1	MSI2	PDCD1LG2
TMEM111	ASTE1	PPP4C	UBE2T
FHL2	MGC22793	GREM1	RELN
KLK7	RFC3	PCDHB1	ZFP64
ZYG11A	CLEC3B	DNTT	EZH1
CD248	ALKBH3	SST	FGF19
C7ORF13	KCNC4	ABHD14B	FLJ10260
NEFL	MYOZ1	APOL1	RHOJ
CCND3	LOC133619	MIR649	WFDC12
SCARF2	SCD5	GCNT2	ANPEP
IQCE	NDUFA3	BRD4	CDC16
GRIK3	MYBPC3	PCBP4	PHF12
ITGBL1	MGP	ACY1	2026-09-01
ABCC4	SOAT1	LBH	LXN
CD44	OR5V1	TRIM59	MRPL47
PODXL2	TUBB2B	C1ORF132	SNX4
DNER	TRIP10	IPO8	KBTBD5
ATP6V0D1	ACY1	HOXC4	CADPS
GDF15	LZTFL1	NKIRAS2	MYL2
RNF180	DOCK9	RNU7-9P	PTPN7
ELOVL2	CIB2	SLC12A5	P2RY6
ENO2	IPO8	CXXC5	GREM1
KLF14	KIAA0980	TPMT	LYL1
LRRC23	WDR69	TMX3	PCDHB14
MKLN1	SMARCAD1	RIN1	JAKMIP1
ACRV1	MGC24975	BLMH	COL7A1
KLK3	FLJ22555	ARID5A	C14ORF173
LECT2	P2RXL1	ARHGAP22	KIAA0406
SCG2	NR2F2	RPS6KA1	ICOS
EIF1	BIRC2	FHL2	ARMET
	TFAP2E	F5	C11ORF46
	YPEL1	SNORD63.3	HBS1L
	DDR1	CD248	MCF2L
	CBX7	CTD-3224K15.2	CDK2
	KLF2	C7ORF13	C6ORF203
	CHI3L2	NHLRC1	HSPA2
	DHRS10	PARP6	ST3GAL1
	KCNC2	AMPD3	TBC1D10C
	PPP1R12C	DNER	TRAF1
	NOX4	XXBAC-BPG283O16.8	TCF19
	DGKI	HOXC5	TYK2
	PPP1R16B	KLF14	MC2R
	SLCO3A1	MKLN1	DOCK9
	SLC9A3R2	LZTR1	CIB2
	ACOX1		IPO8
	COL8A2		CARHSP1
	CYFIP1		A2BP1
	LHCGR		PEG10
	LOC201164		P2RXL1
	APPBP1		FBXO27
	MIB1		HAS3
	HOXB8		KCNMB3
	C21ORF63		CAMK2A
	ZNF70		KLF2
	NTSR2		SLC22A17
	TJP1		ALAS1
	VGF		ASPA
	SEC61G		F5
	PDCD6IP		BSN
	GLI2		PHACTR3
	ZNF551		SEMA6B
	FGF18		PAH
	SGCE		C21ORF29
	JPH3		KCNC2
	FLJ21839		MMP17
	BIK		C8A
	KPNA1		PRSSL1
	ABHD14A		TMEM5
	CX40.1		CALCA
	SDC2		NRXN3
	KLK13		CDKN1A
	ZNF287		SLC9A3R2
	CHST3		KCNAB3
	PHACS		C20ORF179
	CAPZB		ZNF562
	DOLPP1		ZNF154
	SFRP1		SLC19A3
	CMYA1		MIB1
	LARP6		HSD3B7
	DNAJB13		TRIM62
	TNFSF13B		RIOK1
	BRUNOL6		SULT1C2
	ST3GAL4		ALOX5AP
	C5ORF14		DGKZ
	NT5DC3		AKR7A3
	CDCA2		SYT2
	PLK2		RGS20
	DNASE2		EIF4E
	CSPG5		FAM112A
	PDLIM5		ANKRD25
	ALOX12		SEL1L
	CHAF1B		MON1A
	FXN		STEAP2
	WFS1		CD5
	ARL10		VGF
	DDAH2		NDUFS3
	FLJ10803		CABP1
	UROS		ATG10
	MLLT6		2026-09-03
	ABTB1		MGC4399
	PAWR		BACE1
	FLJ33790		CST6
	CASC4		ZFPM1
	C6ORF15		HEM1
	TBC1D23		C20ORF112
	CA3		FUT8
	CENPF		USP20
	C12ORF23		PPP2R1B
	GRIA2		CX40.1
	AIG1		NGFR
	HRC		RASSF1
	FLJ33814		KLK13
	CCL27		NEUROD6
	KIAA1409		OXSM
	LGI3		NDUFA7
	CXADR		G1P2
	RXRA		WNT8B
	C10ORF27		WNT4
	EPHX2		IFRD1
	ZBTB5		MYF6
	COLEC10		C20ORF85
	DKK3		GNE
	BAZ2A		NAT1
	ERG		SALF
	CD79A		CRTAP
	FLJ10945		CLEC4C
	PITPNM3		RIF1
	TEX264		CNTFR
	C10ORF35		BRUNOL6
	TIPARP		PCDHGC4
	LEPRE1		PGAM5
	PDGFB		TXNL5
	STRA6		PCDHB10
	NDST3		C11ORF24
	FEM1C		ITIH1
	KIAA1199		C5ORF14
	CSPG3		TLR6
	SCAP		ATP13A4
	TSGA14		SLC39A3
	ZHX1		RBM4
	NPR3		PDLIM5
	CRAMP1L		FAM107A
	SNX9		CDH9
	FLJ37953		AMDHD2
	CSNK1D		SNF8
	CENTB2		CHAF1B
	SLC36A2		PPBPL2
	GPR68		KLHL24
	CCNF		GPC2
	THUMPD3		SLC30A8
	C6ORF208		GTSE1
	IL6ST		C12ORF34
	TCF15		SP1
	SFMBT1		MAP2K3
	DEFB127		C1ORF66
	CCR10		CREB3L3
	TMEM103		TCP11
	POMC		SLC38A1
	DEPDC1		PMP2
	GPR25		CHCHD5
	HSPC268		CHDH
	C7ORF29		PVR
	CEBPD		TBC1D23
	NDUFS5		SRCRB4D
	FLJ33718		KIAA0664
	DPP8		RBBP9
	C16ORF25		GPR12
	ZBTB16		HEMK1
	SPATA18		GFOD1
	GALR1		SNX26
	C9ORF64		PLCB2
	JMJD1A		PLEKHG5
	GTL3		PTAFR
	SELP		UBE2F
	HMG20B		CCRL2
	FOXE3		NPDC1
	MN1		C14ORF148
	C9ORF85		ZNF649
	PDK4		CAT
	CCL7		INSM2
	PTPRK		C12ORF31
	KHDRBS2		TLR10
	ABCA3		TAS2R9
	FZD9		GAS1
	LTBP3		CXADR
	C7ORF16		RSPO2
	KRTHA3B		MARK4
	DIRAS3		TRIM4
	TMEM56		C10ORF116
	CD164		PTGER3
	FAM50B		CNKSR1
	ANXA9		KIF9
	C14ORF105		ODC1
	GLB1		CSNK1G3
	FLJ32110		TTC18
	DST		IL1F7
	C1ORF65		BNIP3
	ITGA2B		RCOR1
	BLES03		TNS4
	PAPOLG		POLG2
	MPI		CRABP2
	C19ORF15		FLJ10945
	NOL1		CACYBP
	PRDM12		ACP5
	RHBDD1		NOS1
	A1BG		RNF121
	BASP1		NAGS
	VPS18		AKR1B10
	HCRTR1		ACVR2A
	NHLRC1		CENPH
	SLC28A2		GGTL3
	APOA1BP		ITGA5
	DCHS1		SLC25A34
	FBXO28		PFN4
	TIP39		HDAC4
	KLF14		C19ORF33
	PIPOX		NUPL2
	HCAP-D3		MGC35308
	GAP43		UCP1
	FLJ36980		EHD3
	PACAP		RNASE1
	UCKL1		UNC5D
	LAMA3		TRIM35
	LRRC50		KIAA1199
	GABRA4		SCAP
	IL1F5		ZFP37
	GRIN2C		TSGA14
	HFL-B5		EME1
	GRWD1		MSRB2
	ADHFE1		CYTL1
	MAP3K5		BPIL3
	RBPMS		AMICA1
	TNFRSF13C		RHOH
	NAT10		PPP2R5B
	CLOCK		BRF1
	AFF1		SLC34A2
	CYP2E1		CTSF
	PTGER2		LRRC34
	LAG3		MGMT
	GALC		FNDC3B
	NDUFA13		TRPC4
	PRKCBP1		FBXW12
	RASSF5		PLCE1
	REEP1		GJA7
	LYPD5		SFMBT1
	MGAT5		CPA4
	SEC31L1		CRABP1
	KCTD18		TSPAN32
	NEU2		HIST1H2BJ
	GLO1		ACTG2
	EDARADD		CASP3
	LTK		COPS7B
	TBX5		MRPL43
	C14ORF102		FLRT3
	RPL31		AIM2
	ACOT11		RTBDN
	BNC1		LMOD1
	USP10		CACNG4
	BCMO1		ALKBH7
	MBNL1		RFC2
	TIMM17A		GLP2R
	C8G		ZNF659
	LOXL2		CXXC6
	ATPAF1		FAM5C
	MPP6		DHODH
	PRKAA2		PTER
	GNAS		KPNA4
	MGC50721		CYC1
	ZNF219		E2F4
	CD274		SC65
	ZNF597		SCNN1D
	CXCL16		SELP
	RPS6KL1		DLX5
	PDE4C		S100A1
	TMSL3		SOSTDC1
	KIAA0020		BTN2A2
	ZNF438		SF3B2
	PRPF8		ASH1L
	AKT3		GRK4
	DSCR6		TEKT3
	C22ORF25		CHFR
	TOM1L1		HM13
	STX10		DEGS1
	HTRA2		TRPV4
	C10ORF99		PCTK2
	CLCN2		NPL
	SNX8		REV3L
	MRPS21		DHCR24
	ARSG		PRPF40B
	LGALS1		SENP5
	PPP1R14A		POP7
	B3GALT6		TMEM98
	OSBPL10		S100A10
	PLK1		WT1
			NEF3
			ABHD4
			THSD4
			INSR
			PES1
			HOXC10
			SMO
			LHB
			SLC6A13
			C1ORF101
			KIF11
			EPIM
			CILP2
			UCN2
			PNMT
			HAGH
			SCARA3
			FOXK2
			FYCO1
			AOF2
			TGM4
			C1ORF87
			POLR3K
			WNT5B
			RPL23
			ZNF200
			RHBDD1
			APOC2
			VPS18
			ST8SIA2
			SLC10A2
			C7ORF13
			NHLRC1
			ST6GALNAC4
			ELMO3
			GDF2
			MGC50811
			ASPH
			KIAA0513
			IVL
			GPR157
			HSP90B1
			KLF14
			PIPOX
			SNF1LK
			HYPK
			ACTL8
			RBM35A
			KIAA0141
			PGBD5
			NR1H4
			DPEP2
			RLN3R1
			LOC339524
			SMPD3
			FLJ36268
			MKRN3
			ZNF259
			ALOX5
			ZNF511
			DAND5
			B3GNT6
			LDHD
			PRO1580
			HTR1D
			GALNT14
			MLL
			NMNAT2
			PPIL6
			GPR161
			SDCBP2
			OXCT1
			SPAG6
			SLC27A3
			TRIM40
			TDRD7
			C9ORF7
			MMP3
			MYO1C
			SPINK4
			RRP22
			MCEMP1
			CACNG5
			MGC35043
			TMOD3
			PNPLA5
			C9ORF80
			PSMC6
			CX36
			ZADH2
			RBPSUHL
			C20ORF27
			SYT3
			CMTM4
			TALDO1
			GLO1
			BAMBI
			EDARADD
			C14ORF153
			SUPV3L1
			TBX5
			RPL31
			MLZE
			ZNF207
			CIDEA
			USP10
			BCMO1
			NAGA
			RND2
			MBNL1
			MDS032
			UBE2B
			C21ORF6
			ADAMTSL5
			MGC50721
			TMEM84
			UNQ3045
			CD274
			EDEM1
			IFI27
			PARK2
			PCMTD2
			C18ORF4
			PDE4C
			SIDT1
			SLC44A1
			NFIX
			FPR1
			CLCN6
			TMEM128
			CRTAM
			HSD3B2
			ERGIC3
			TRFP
			FLJ32921
			COX6A2
			FBXO6
			RASD2
			MAGEL2
			GCC1
			FLJ36701
			DSCR6
			SLC39A11
			ANK2
			C14ORF93
			KLK8
			HTRA2
			PMCH
			AMPD3
			S100A6
			CS
			MGC33948
			D4S234E
			NUP188
			EPS8L3
			KRT25A
			AKNA
			FIBCD1
			CYP2J2
			CDKN3
			CBX7

## Sheet: Table S5_Benchmarking
Dataset	GSE40279	GSE61496	GSE72777	GSE77445	GSE132203
Samples	656	310	46	85	795
horvath2013_MAE	4.7737	4.3001	2.2781	7.6396	9.8919
horvath2013_MAE_calib	4.3447	4.0494	2.1894	7.4383	4.1582
horvath2013_R	0.9183	0.9435	0.9323	0.8317	0.8996
horvath2013_R2	0.8154	0.8721	0.8479	0.6825	0.171
hannum_MAE	5.512	6.2269	8.5138	15.7679	6.1649
hannum_MAE_calib	3.7454	3.4919	3.6322	7.4424	3.7559
hannum_R	0.9461	0.9529	0.8627	0.8216	0.9145
hannum_R2	0.7879	0.7619	-0.0432	-0.2862	0.6362
dnamphenoage_MAE	9.0418	8.8125	11.1092	16.4951	8.2525
dnamphenoage_MAE_calib	5.8815	4.6493	4.587	7.6382	5.001
dnamphenoage_R	0.8521	0.9242	0.8102	0.8061	0.8595
dnamphenoage_R2	0.4364	0.5495	-1.2019	-0.4129	0.3407
grimage_MAE	11.2008	15.708	42.0731	27.896	16.8896
grimage_MAE_calib	11.0902	11.7845	5.756	11.3231	9.238
grimage_R	0.3873	0.5092	0.6284	0.4087	0.4192
grimage_R2	0.132	-0.6052	-16.3764	-2.8715	-1.5541
pchorvath2013_MAE	6.2706	5.6679	5.2239	8.923	6.4423
pchorvath2013_MAE_calib	5.0437	4.3722	2.2274	7.578	4.6047
pchorvath2013_R	0.8871	0.9317	0.928	0.8184	0.8781
pchorvath2013_R2	0.7151	0.7896	0.5322	0.5687	0.5601
pchannum_MAE	5.5979	7.6565	12.3142	13.6793	8.6672
pchannum_MAE_calib	3.7402	4.5073	3.6921	7.5557	4.3749
pchannum_R	0.9448	0.928	0.8768	0.8162	0.8914
pchannum_R2	0.7801	0.6411	-0.8654	0.0217	0.3218
pcphenoage_MAE	6.8152	4.847	10.1448	8.0071	6.8405
pcphenoage_MAE_calib	5.6661	4.4943	4.5021	7.6219	4.849
pcphenoage_R	0.8592	0.921	0.8289	0.813	0.8657
pcphenoage_R2	0.6525	0.8354	-0.6842	0.6329	0.4956
altumage_MAE	3.4727	5.8689	4.7832	11.7913	12.1374
altumage_MAE_calib	2.8841	3.9625	2.3053	6.824	3.7121
altumage_R	0.9601	0.949	0.917	0.8498	0.9175
altumage_R2	0.898	0.812	0.4421	0.2828	-0.3174
grimage2_MAE	11.7882	18.0824	45.5549	29.7145	23.0757
grimage2_MAE_calib	11.3962	11.6676	6.12	11.6531	8.377
grimage2_R	0.3361	0.5131	0.5835	0.3804	0.4808
grimage2_R2	0.02	-1.0313	-19.3189	-3.3248	-3.5756
dunedinpace_MAE	62.9825	47.5531	13.75	32.8148	41.1564
dunedinpace_MAE_calib	11.9078	12.8885	8.0422	12.3622	10.2463
dunedinpace_R	0.1351	0.3968	0.275	0.3143	0.1968
dunedinpace_R2	-18.2914	-9.5001	-1.7827	-4.3069	-11.1851
GT-Mamba_MAE	4.27	2.76	2.94	7.83	4.94
GT-Mamba_MAE_calib	3.99	2.76	2.48	6.49	3.37
GT-Mamba_R	0.93	0.97	0.91	0.87	0.93
GT-Mamba_R2	0.85	0.94	0.76	0.64	0.75

## Sheet:  Table S6_Prognostic_Alignment
Dataset	GSE40279	GSE61496	GSE72777	GSE77445	GSE132203
Samples	656	310	46	85	795
R_vs_PhenoAge	0.4594	0.38	0.4315	0.738	0.3671
P_vs_PhenoAge	1.47e-35	4.37e-12	2.75e-03	7.77e-16	6.93e-17
R_vs_GrimAge2	0.2207	0.2264	0.3083	0.4115	0.1781
P_vs_GrimAge2	1.11e-08	5.78e-05	3.71e-02	9.15e-05	6.52e-03
R_vs_DunedinPACE	0.0839	0.0968	0.1199	0.1314	0.1221
P_vs_DunedinPACE	3.16e-02	8.88e-02	4.27e-01	2.31e-01	5.61e-04
